# Supplementary material for: Maize Aldehyde Decarbonylase 1 Gene (ZmCER1) Positively Regulates Salt and Drought Tolerance by Improving Wax Synthesis and Reactive Oxygen Species Detoxification
Source: Curr Issues Mol Biol. 2026 May 14;48(5):509. doi: 10.3390/cimb48050509 (PMC13204785; doi:10.3390/cimb48050509)
Supplement: Supplementary file 1 [file cimb-48-00509-s001.zip]

Archive with 2 entries (2 files):
- Table S1. PCR primers used in this study.pdf
- Table S2. Two-hybrid (Y2H) screen of ZmCER1.xlsx
