# Supplementary material for: Maize Aldehyde Decarbonylase 1 Gene (ZmCER1) Positively Regulates Salt and Drought Tolerance by Improving Wax Synthesis and Reactive Oxygen Species Detoxification
Source: Curr Issues Mol Biol. 2026 May 14;48(5):509. doi: 10.3390/cimb48050509 (PMC13204785; doi:10.3390/cimb48050509)
Supplement: Supplementary file 1 [file cimb-48-00509-s001.zip › Table S2. Two-hybrid (Y2H) screen of ZmCER1.xlsx]

## Sheet: Sheet1
Table S2. Two-hybrid (Y2H) screen of ZmCER1.
ID	Sequence	Gene description
Zm00001d027895	GCTCCCTGAC GACATCACCC CTGATTTTCAAGTCCTGGGA CAAGACGAAA GTCCTGGACC TGACAGTCTA TCACTCACAG GCCTGTCGAT TAATGATGGC ATTGACACAT CAATATTTTC TCCAAACCAG ACACTGGGCG TGCAGCACCA TGCTTCACCT TTTATCAGGG ACAAACTGAA TACACGCCCA AAAATTAACT TGTCTGGCCC AACTTATATG GACGAACGGT CCCAAGCCGC AATTTTGAGT CCAACTGCAG GTTCCATGAG TCCAAATGCT GCTCCATGGG TGAAGAATCT AAGGAATGGG GGACATTATA ACACAAGCAG AAGGGATGCC ACTGCCAGTC ACTACAATGG AGAT…	Polyadenylate-binding protein-interacting protein 7
Zm00001d018134	GAGAAGCAG ATCCTGAGAT CCGGCACCGG CCCCAAGCCG ATAAAGGGCC AGAAGGTGAC CGTTCACTGC ACCGGCTACG GGAAGGATCG TGATCTGTCC AAGAAATTTT GGAGCACCAA GGACCCTGGG CAGCAGCCAT TCAGTTTCAG CATTGGTCAG GGTTTAGTGA TCAAAGGATG GGACGAGGGG AGTTATGACC ATGCAAGTGG GTGAAGTTGC TCGTATCCAG TGCACGCCTG ATTATGCTTA TGGAGCCGGC GGGTTCCCAG CCTGGGGATT TCAACCAAAC TCAGTGCTTG TGTTCCAGAT TGAAGTCCTC AGTGCCCAG	putative FKBP-type peptidyl-prolyl cis-trans isomerase family protein
Zm00001d047789	GCTTTGATGG TTGCAGCCAC CACCTCCTGC TCCCCGGGCC GCGCCGCGCC GCGCCTGAAG CCGGTGCCTC CTCCTCCTCC AGCAGCAGCA GCAGCTCGGT GCGGCCGCGG CGGCCCTTGG CGCAGCAGCT CCCGCGGCTG CTGGCAACGG CGGTGGTGGT GGCGGCGGTG GCAGCTGCGC CGCTCCCGGT GCTGGTGGAG CAGATGGAGA AGGCCGCACT GTTTGACTTC AACCTGACGC TCCCGGCTAT CGCGACCGAG TTCCTGCTGC TCATGGTGGT GCTGGACAAG CTCTACTTCA CGCCGCTAGG CAAGTTCATG GATGAGCGGG ACGCCAAGAT CCGCGGTGAG CTCGGCGATG TCA…	ATP synthase subunit b
Zm00001d036630	GGGACAAATT GCTATTGTGG AGGCCATTTC TCCTGAGCTT GGTAACCGCG TGCAAAGAGT CCGTGTGCAG CTTCCTGGTC TAAGCCAGGA GCTTCTTCAA AAGTTGAGGG AGAAGAACAT CGATTTTGCT GCTCACAGCA ACCAGGAGGA CTCTGGTTCT CTTCTGTTCA ACCTTATTGG AAATTTGGCA TTCCCGCTTA TCCTTATCGG TGGTCTGTTT TTACTTTTAA GAAGGGCACA GGGTGGCTCG GTGGACCCAA TGGTCCTGGC TTTCCCCTTG GTTTTGGTCA ATCTAGGGCC AAGTTTCAGA TGGAACCCAA CACTGGTGTT ACATTTGATG ATGTTGCTGG TGTCGATGAA GCG…	filamentation temperature-sensitive H 2B
Zm00001d007315	AAGAACGACT ACAAGACCAT GAACCTCAAC TTCATGGAGA GCGTCTGGTA CTCTGTACTT CTACGCAATAG CTGCCCATGG AGGCTCTAGA GTTGCGCTGC CGGATGAAAC GAATCCTTGT GATCTGGGTC ATCTGCACAC CAACAGGGTC TGCGACAATG TGTGGACCTT CATTCTAACA GATGCAACCT TCAAGAGCGC TGAGATTCAA GAAACACTGA GCAAGACTCT CTTGCACGCT TTCAAAGGAG GATCACCTTA TATCTATCCA CTATATGGGC TGGGTGAGCT ACCACAGGGT TTTGCACGAC TGAGTGTTGT TTATGGTGGT ACTTACATGT TAAACAAGCC AGATTGCAAG GT…	Guanosine nucleotide diphosphate dissociation inhibitor
Zm00001d005253	GACGCCAACA GGCGCCAAGG TGGGATTCAG CAGTTGCTGG CTGCGGAGCA GGAGGCTCAG CAAATTGTGA ATGCGGCTAG AGCTGCTAAG TCAGCAAGGC TTAGGCAAGC GAAAGAGGAG GCAGAGAGGG AAATAGCCGA ATACCGTGCC CAGATGGAGG CTGAGTTCCA GAGGAAGGTC GCAGAGAGCA GTGGTGACTC TGGTGCGAAC GTCAAGCGTC TCGAGGAAGA GACAACGGTG AAAATCGACC AGCTCAACCA GCAGGCTGCA AGCATCTCCC CAGATGTCAT TCAGATGCTT CTGAGGCATG TCACCACCGT GAAG	vacuolar ATP synthase subunit G
Zm00001d024245	GACAGCAAGA GGATGCTCCA TGCGGTTTAC CGTGTTGGGG ATCTGGACCG TACAATCAAG TACTACACGG AATGCTTTGG GATGAAACTG CTGAGGAAAA GGGATGTTCC TGATGAGAAG TACACCAATG CCTTCCTTGG CTTTGGGCCA GAGAACACCA ACTTTGCAGT TGAATTGACA TACAACTATG GCGTTGACAA GTATGACATT GGAACGGGCT TTGGGCATTT CGCAATTGCT AATGATGATG TGTACAAGTT AGCTGAGAAT ATCAAATCCA AGGGTGGTAA GATCACCCGC GAACCTGGTC CTGTCAAGGG AGGATCCACT GTTATTGCCT TCTCACAGGA TCCTGATGGC TAC…	lactoylglutathione methylglyoxal lyase
Zm00001d009927	GTCACGGACG TCAACGCCGA GCTGCGCCGC GTCGCGGCCG CCCGCGCCGC CGCGGGGCCC TGCTGCTACT CGGAGGAGGA GGTCGCGTCC ACGGTGATCC ACGATCCCAT GGAAGACCTC CCCTCTGAGG CGGAGCCCGA ACCCAGGCCG GAGCACCAGC AGGATCCTAT ACACCAGGAT CCGGCTCCGG AGGCCGAGGA GGCTGACGGC ACCGTCATCA ACCCCGCCTT GGAGTGTCAC GAGGAGGCGG ACGCGGGGGC TGACTCCTCG GGAGATTCGT CGGAGCGGAA GGCCCCCTCT ACGGAAGACG ACACCGTCCC AGACGGACAT CATACTGATC AAGGATCTCA AGGGGAACAC ATC…	oxidoreductase 2OG-Fe(II) oxygenase family protein
Zm00001d023376	GCGGAGCTGG TGGCCGCGGG CAGCCGGACG CCGTCGCCCA AGACGAAGGC GTGGCAGCTG GTGGGGCGCT TCCTGGCCGC CTCGGAGCCG GCCGTGTCCG TGCAGCTCGG CGACCACGGC CACCTCGCTT ACTCCCACAC CAACCAGGGC CTCCTCCGCC CCAGGTGGTT CGCGGCCAAG GACGAGGTGT TCTGCCTGTT CGAGGGGGTG CTGGACAACC TGGGTCGTCT GAGCCAGCAG CACGGGCTGT CAAGCAAGGG CGGCAACGAG GTGCTCCTCG TCATCGAGGC CTACAAGACG CTGCGCGACC GCGCGCCCTA CCCGGCCAGC TTCATGCTCG CCCAGCTCAC CGGCTCCTAC GCC…	aluminum-induced protein homolog1
Zm00001d040161	GAACAGATGCTGTAGCTGCTGGTAGGCAACAAGCAAGACAATCCCAGTCAAACTGTTGTGCTGCAACCTTATACAGAAGTTCAACCACAAGCAGCTACTGCCTCTGCCACTGCTGGACCAATTGTTCCACATACAAAGGCACAGTTGAGCTGGGTAAACACACTCCTTGGTGCAGGTCTTTTTCTTGGTTTAGGGGCTAGTGCTGCCATAACCCTAAAGAAATTGGTCATCCCTAGTCTGAAATCTTGGACTCGTAGAGTCGTTGCTGAAAGGAGATGAAAATGCAAGAGTGAGCATACTTCCAAACTTTGTGAAGAAATTAGGGAAGCCATAAAAGTTTCTGCATCAGCCTTTTCTGATATTGCTAAAAATAAACCAAGAAGTGCTTGCTTCAAGAGA…	Peroxisomal membrane protein PEX14
Zm00001d051746	TCGCCGGCTC GGCCGCGTTG CTGACACTGA CGCCGGCCGC GCCCGCCGCG GCCTTGTCCA AGGAGGACGT CGCCGGCTCG CTTACCAAGG CCGTGGACACGGTGAGCCAG GCCATCGACG TCGGCCGCAA GGCCGCTGAG CAGGTGGCGG CCGTGCTCAA GGCGTTGGGC GAGGCAGTCA AGCCGGCGCT TCCGGTCCTG AAGAGCGCCA GCGACGAGGCCCTCAAGCTG GCCGCGCCCG TGGTGTCCGC CGCCTCCAAG CAGGCCACGG AGGCACTCCAGGGCGCCGGC GTCGACCCCG CCCCCGTTCT GTCCGTCGCC AAGACCGCAG CGGAGCAGAGCACGAAGGTG ATCGACGCCG CGAAGCC…	calcium sensing receptor
Zm00001d051702	TCGGAGACGGAGAAGAAGTCGAAGGAGATCTTCTCCGAAACCGCCTCCAAGTCGCGGGAGATCGCCGCTGAGGCCACCAAGCAGGCCGACCTCCTCGCCGGCCAGATCAAGCACCTCGCCGCCGACCTCCCTGTGCCTTCGATCCCGCCCATCCCCGCGATCCCGCCTATCCCCGCCGCTGCCTCGTCGGTGCCCGACGCGGCCGAGCTTGAGTGCTACGCGATCACCGACGACCTCCGCGAGTTCGTCAAGGGCATGACCATAAACACCTTCCGCGACTTCCCACTGCAAGATGAGCCTGAGGTGTCTGATGTGCCAACTGTGTCGAATGTGCGTCAGGATCTGAACGAGTGCAGGCCAGACACGGGACACTTGTCGCTCGGCAGTCAAGGAAATATC…	BSD domain containing protein
Zm00001d046170	ATCC AAGCAGCCTT CAGAACCGAT GAAATCAGGA GGGCACAACC CACCCCGCTG GACGAATGCG CTATGGGATG AGCTACATCC ATGAGACTGT ATGGAAGGGT GTGCCTAAGT TCTGCGCCGT GTGGATACAG CCCTGAAGAA TATCGCGATC AATGAGCGCG TTCCCTACAA TGTTTCTCTC ATTCGGTTCT CTTCTTGGAT GGGTGGTGAC CGCGATGGAA ATCCAAGAGT TACCCCGGAG GTGACAAGAG ATGTATGCTT GCTGGCCAGA ATGATGGCTG CAAACTTGTA CATCGATCAG ATTGAAGAGC TGATGTTTGA GCTCTCTATG TGGCGCTGCA ACGATGAGCT TCGTGTTCG…	phosphoenolpyruvate carboxylase 1
Zm00001d004936	AGG TGGTGCTGAA CGACCGCCTG GGGAAGAAGG TGCGGGTGAA GTGCAACGAG GACGACACCA TCGGGGACCT CAAGAAGCTG GTGGCGGCGC AGACGGGGAC GCGCCCCGAG AAGATCCGCA TCCAGAAGTG GTACAACATC TACAAGGACC ACATCACGCT CAAGGACTAC GAGATCCACG ACGGGATGGG GCTCGAGCTC TACTACA	ubiquitin-like protein 5
Zm00001d045728	TTG TCATATAATA ACCTGAGTGG TCCAATACCG GGATCTTTGG CAAGAACATT CAACATAGTT GGGAATCCTC TCATCTGCGG CACCACACC GAGGAGGATT GCTACGGGAC TGCCCCAATG CCGATGTCCT ACAAGCTCAA TAGCTCGCAG GGTGCTCCGC CACTGGCAAA ATCCAAAAGC CACAAGTTTG TTGCAGTTGC ATTCGGTGCA GCAATTGGTT GCATCAGCAT CCTCTCCCTC GCTGCCGGAT TCCTGTTCTG GTGGAGGCAC CGTAGAAACC GGCAGATCCT TTTCGACGTC GACGACCAC ACATGGAGAA CGTTGGCCTT GGAAACGTGA AGAGGTTCAA GTTTAGGGAG C…	putative leucine-rich repeat receptor-like protein kinase family protein
